# Supplementary material for: Limited contribution of compensatory mutations to MDR/RR-TB clustering in Hunan Province, China: a population-based whole-genome sequencing study
Source: Microbiol Spectr. 2026 Mar 3;14(4):e02597-25. doi: 10.1128/spectrum.02597-25 (PMC13055236; doi:10.1128/spectrum.02597-25)
Supplement: Table S1 — Sample IDs and corresponding GSA accession numbers (CRA017099) for 206 MDR/RR-TB strains included in this study. [file spectrum.02597-25-s0001.xlsx]

## Sheet: Sheet1
Table S1 Sample IDs and corresponding GSA accession numbers (CRA017099) for 206 MDR/RR-TB strains included in this study
Sample_ID	Sample title	BioProject accession	Run_Accession
0473_2013	S3335	PRJCA025898	CRR1216972
0470_2013	S3233	PRJCA025898	CRR1216859
0466_2013	S3048	PRJCA025898	CRR1216653
0450_2019	S7873	PRJCA025898	CRR1222208
0446_2020	S8602	PRJCA025898	CRR1223019
0445_2019	S7863	PRJCA025898	CRR1222197
0445_2013	S3390	PRJCA025898	CRR1217033
0441_2019	S7856	PRJCA025898	CRR1222189
0440_2020	S8596	PRJCA025898	CRR1223011
0437_2020	S8593	PRJCA025898	CRR1223008
0425_2013	S3369	PRJCA025898	CRR1217009
0417_2019	S7818	PRJCA025898	CRR1222147
0412_2013	S3356	PRJCA025898	CRR1216995
0402_2019	S7774	PRJCA025898	CRR1222098
0400_2019	S7754	PRJCA025898	CRR1222076
0396_2013	S3341	PRJCA025898	CRR1216979
0392_2019	S7730	PRJCA025898	CRR1222050
0389_2020	S8544	PRJCA025898	CRR1222954
0389_2013	S3334	PRJCA025898	CRR1216971
0385_2019	S8126	PRJCA025898	CRR1222490
0381_2013	S3326	PRJCA025898	CRR1216962
0379_2013	S3324	PRJCA025898	CRR1216960
0375_2013	S3320	PRJCA025898	CRR1216956
0373_2019	S8106	PRJCA025898	CRR1222468
0372_2019	S8104	PRJCA025898	CRR1222466
0362_2019	S8081	PRJCA025898	CRR1222440
0362_2013	S3306	PRJCA025898	CRR1216940
0356_2013	S3300	PRJCA025898	CRR1216934
0351_2013	S3295	PRJCA025898	CRR1216927
0349_2013	S3293	PRJCA025898	CRR1216925
0346_2013	S3290	PRJCA025898	CRR1216922
0332_2020	S8488	PRJCA025898	CRR1222891
0327_2013	S3270	PRJCA025898	CRR1216900
0320_2020	S8475	PRJCA025898	CRR1222877
0317_2015	S5266	PRJCA025898	CRR1219136
0316_2015	S5480	PRJCA025898	CRR1219374
0312_2013	S3257	PRJCA025898	CRR1216885
0306_2015	S5547	PRJCA025898	CRR1219448
0305_2015	S5546	PRJCA025898	CRR1219447
0303_2019	S8018	PRJCA025898	CRR1222370
0301_2015	S5542	PRJCA025898	CRR1219443
0297_2015	S5538	PRJCA025898	CRR1219438
0294_2019	S8008	PRJCA025898	CRR1222359
0288_2019	S8001	PRJCA025898	CRR1222352
0283_2015	S5524	PRJCA025898	CRR1219423
0281_2020	S8436	PRJCA025898	CRR1222834
0272_2013	S3215	PRJCA025898	CRR1216839
0265_2013	S3208	PRJCA025898	CRR1216831
0259_2015	S5500	PRJCA025898	CRR1219397
0249_2013	S3190	PRJCA025898	CRR1216811
0243_2020	S8397	PRJCA025898	CRR1222790
0243_2019	S7950	PRJCA025898	CRR1222294
0226_2017	S5999	PRJCA025898	CRR1219949
0222_2019	S7923	PRJCA025898	CRR1222264
0221_2017	S5994	PRJCA025898	CRR1219944
0220_2020	S8373	PRJCA025898	CRR1222764
0219_2014	S5170	PRJCA025898	CRR1219030
0213_2016	S5763	PRJCA025898	CRR1219688
0211_2020	S8364	PRJCA025898	CRR1222754
0211_2014	S8745	PRJCA025898	CRR1223177
0206_2016	S5756	PRJCA025898	CRR1219680
0206_2013	S3147	PRJCA025898	CRR1216763
0205_2019	S7906	PRJCA025898	CRR1222245
0203_2020	S8356	PRJCA025898	CRR1222745
0202_2013	S3143	PRJCA025898	CRR1216759
0201_2014	S5234	PRJCA025898	CRR1219101
0200_2014	S5233	PRJCA025898	CRR1219100
0198_2015	S5440	PRJCA025898	CRR1219330
0197_2015	S5439	PRJCA025898	CRR1219328
0196_2014	S5229	PRJCA025898	CRR1219095
0193_2014	S5226	PRJCA025898	CRR1219092
0193_2013	S3134	PRJCA025898	CRR1216749
0191_2017	S5965	PRJCA025898	CRR1219912
0191_2014	S5224	PRJCA025898	CRR1219090
0189_2017	S5963	PRJCA025898	CRR1219910
0189_2015	S5431	PRJCA025898	CRR1219320
0188_2015	S5430	PRJCA025898	CRR1219319
0186_2017	S5960	PRJCA025898	CRR1219907
0185_2015	S5427	PRJCA025898	CRR1219315
0183_2016	S5732	PRJCA025898	CRR1219654
0183_2013	S3123	PRJCA025898	CRR1216737
0182_2014	S5215	PRJCA025898	CRR1219080
0181_2019	S7883	PRJCA025898	CRR1222219
0176_2016	S5725	PRJCA025898	CRR1219646
0173_2019	S7876	PRJCA025898	CRR1222211
0170_2018	S6014	PRJCA025898	CRR1219968
0168_2020	S8319	PRJCA025898	CRR1222704
0167_2018	S6012	PRJCA025898	CRR1219966
0167_2013	S3109	PRJCA025898	CRR1216721
0166_2013	S3108	PRJCA025898	CRR1216720
0165_2015	S5409	PRJCA025898	CRR1219295
0162_2017	S5939	PRJCA025898	CRR1219883
0161_2016	S5710	PRJCA025898	CRR1219630
0159_2014	S5191	PRJCA025898	CRR1219053
0158_2020	S8309	PRJCA025898	CRR1222693
0158_2017	S5936	PRJCA025898	CRR1219880
0157_2013	S3100	PRJCA025898	CRR1216712
0156_2020	S8307	PRJCA025898	CRR1222691
0155_2013	S3098	PRJCA025898	CRR1216708
0154_2019	S7834	PRJCA025898	CRR1222165
0153_2015	S5397	PRJCA025898	CRR1219281
0151_2018	S6185	PRJCA025898	CRR1220157
0150_2020	S8301	PRJCA025898	CRR1222685
0150_2017	S5928	PRJCA025898	CRR1219871
0150_2013	S3093	PRJCA025898	CRR1216703
0149_2018	S6182	PRJCA025898	CRR1220154
0147_2013	S3090	PRJCA025898	CRR1216700
0146_2017	S5924	PRJCA025898	CRR1219867
0145_2018	S6178	PRJCA025898	CRR1220149
0144_2018	S6177	PRJCA025898	CRR1220148
0142_2016	S5690	PRJCA025898	CRR1219607
0140_2018	S6172	PRJCA025898	CRR1220143
0140_2017	S5918	PRJCA025898	CRR1219860
0139_2020	S8287	PRJCA025898	CRR1222668
0139_2019	S7798	PRJCA025898	CRR1222124
0139_2016	S5687	PRJCA025898	CRR1219603
0136_2020	S8284	PRJCA025898	CRR1222665
0136_2014	S5167	PRJCA025898	CRR1219026
0136_2013	S3079	PRJCA025898	CRR1216687
0135_2017	S5913	PRJCA025898	CRR1219855
0134_2020	S8282	PRJCA025898	CRR1222663
0134_2013	S3077	PRJCA025898	CRR1216685
0132_2019	S7788	PRJCA025898	CRR1222113
0125_2018	S6158	PRJCA025898	CRR1220127
0125_2017	S5903	PRJCA025898	CRR1219844
0124_2014	S5155	PRJCA025898	CRR1219013
0124_2013	S3068	PRJCA025898	CRR1216675
0123_2020	S8271	PRJCA025898	CRR1222651
0122_2015	S5364	PRJCA025898	CRR1219245
0121_2018	S6155	PRJCA025898	CRR1220124
0120_2014	S5151	PRJCA025898	CRR1219009
0116_2013	S3060	PRJCA025898	CRR1216667
0114_2016	S5661	PRJCA025898	CRR1219575
0114_2015	S5356	PRJCA025898	CRR1219236
0109_2016	S5657	PRJCA025898	CRR1219570
0109_2014	S5133	PRJCA025898	CRR1218989
0105_2016	S5653	PRJCA025898	CRR1219566
0105_2014	S5129	PRJCA025898	CRR1218984
0100_2017	S5879	PRJCA025898	CRR1219816
0098_2017	S5878	PRJCA025898	CRR1219815
0098_2015	S5341	PRJCA025898	CRR1219220
0096_2016	S5644	PRJCA025898	CRR1219556
0091_2017	S5872	PRJCA025898	CRR1219809
0089_2017	S5870	PRJCA025898	CRR1219807
0088_2015	S5331	PRJCA025898	CRR1219209
0087_2015	S5330	PRJCA025898	CRR1219208
0087_2013	S3031	PRJCA025898	CRR1216635
0084_2017	S5865	PRJCA025898	CRR1219801
0084_2015	S5327	PRJCA025898	CRR1219204
0083_2019	S7726	PRJCA025898	CRR1222045
0083_2015	S5326	PRJCA025898	CRR1219203
0081_2015	S5324	PRJCA025898	CRR1219201
0080_2020	S8227	PRJCA025898	CRR1222602
0079_2017	S5859	PRJCA025898	CRR1219794
0078_2017	S5858	PRJCA025898	CRR1219793
0076_2014	S5099	PRJCA025898	CRR1218950
0073_2020	S8220	PRJCA025898	CRR1222595
0068_2020	S8215	PRJCA025898	CRR1222589
0067_2013	S3011	PRJCA025898	CRR1216613
0065_2015	S5308	PRJCA025898	CRR1219183
0064_2016	S5613	PRJCA025898	CRR1219522
0062_2020	S8209	PRJCA025898	CRR1222582
0056_2018	S6080	PRJCA025898	CRR1220041
0055_2020	S8202	PRJCA025898	CRR1222575
0053_2017	S5825	PRJCA025898	CRR1219757
0050_2020	S8197	PRJCA025898	CRR1222568
0049_2019	S7691	PRJCA025898	CRR1222006
0048_2019	S7690	PRJCA025898	CRR1222005
0045_2020	S8192	PRJCA025898	CRR1222563
0045_2016	S5595	PRJCA025898	CRR1219501
0043_2020	S8190	PRJCA025898	CRR1222561
0043_2017	S5815	PRJCA025898	CRR1219746
0042_2016	S5592	PRJCA025898	CRR1219498
0041_2017	S5813	PRJCA025898	CRR1219744
0040_2017	S5812	PRJCA025898	CRR1219743
0037_2019	S7680	PRJCA025898	CRR1221994
0035_2019	S7678	PRJCA025898	CRR1221991
0035_2015	S5279	PRJCA025898	CRR1219150
0034_2019	S7677	PRJCA025898	CRR1221990
0034_2015	S5278	PRJCA025898	CRR1219149
0033_2017	S5805	PRJCA025898	CRR1219735
0032_2019	S7675	PRJCA025898	CRR1221988
0032_2017	S5804	PRJCA025898	CRR1219734
0032_2015	S5276	PRJCA025898	CRR1219147
0031_2019	S7674	PRJCA025898	CRR1221987
0031_2016	S5582	PRJCA025898	CRR1219487
0029_2015	S5273	PRJCA025898	CRR1219144
0023_2020	S8170	PRJCA025898	CRR1222539
0023_2017	S5795	PRJCA025898	CRR1219723
0018_2018	S6037	PRJCA025898	CRR1219993
0018_2014	S5040	PRJCA025898	CRR1218886
0016_2016	S5567	PRJCA025898	CRR1219470
0015_2014	S5037	PRJCA025898	CRR1218882
0013_2019	S7657	PRJCA025898	CRR1221968
0013_2018	S6032	PRJCA025898	CRR1219988
0012_2019	S7656	PRJCA025898	CRR1221967
0011_2014	S5033	PRJCA025898	CRR1218878
0010_2014	S5032	PRJCA025898	CRR1218877
0009_2014	S5031	PRJCA025898	CRR1218876
0007_2019	S7650	PRJCA025898	CRR1221961
0007_2016	S5559	PRJCA025898	CRR1219461
0004_2016	S5556	PRJCA025898	CRR1219458
0003_2017	S5777	PRJCA025898	CRR1219703
0003_2014	S5025	PRJCA025898	CRR1218869
0002_2017	S5776	PRJCA025898	CRR1219702
0001_2015	S5243	PRJCA025898	CRR1219111
